# Supplementary material for: Effect of recipe composition and storage conditions on Salmonella survival in sauces made from contaminated tahini paste
Source: Microbiol Spectr. 2026 May 28;14(7):e00520-26. doi: 10.1128/spectrum.00520-26 (PMC13339893; doi:10.1128/spectrum.00520-26)
Supplement: Supplemental tables and figure — Tables S1 and S2, and Figure S1. [file spectrum.00520-26-s0001.xlsx]

## Sheet: Table S1
Table S1. Tahini sauce recipes
Access date	site	tahini (T)	water (T)	lemon (T)	Garlic	other	Salt (t)	Mixing	Storage
2026-02-10	https://www.unicornsinthekitchen.com/middle-eastern-tahini-sauce-recipe/#recipe	8	5	2	3 clove	0.5 t cumin, 0.1 t cayenne, 1 T parsley	0.5	Stir to combine,a dd more water to taste	Fridge 7 days
2026-02-10	https://thelemonbowl.com/chicken-shawarma-pita-with-tahini-garlic-sauce/	2	2	2	1 clove	pepper to taste	taste	Whisk together	Not specified
2026-02-10	https://thelemonbowl.com/tahini-sauce/	4	warm, to taste	2	1 clove	can adjust water	taste	Whisk together	Fridge 7 days
2026-02-10	https://bowlsarethenewplates.com/garlic-tahini-sauce/	16	4	10	1 head	0.5 t cumin ground	1, kosher	Stir continuously, with water, until smooth	Fridge two weeks
2026-02-10	https://themodernproper.com/tahini-sauce	16	10	8	4 cloves	can add more/less water lemon juice to taste	0.5, kosher	Whisk together	Fridge two months
2026-02-10	https://zaatarandzaytoun.com/tahini/	8	8	4	not specified	can adjust water	0.5	Stir vigorously for 1 to 2 minutes, add water to desired consistency	Not specified
2026-02-10	https://feelgoodfoodie.net/recipe/tahini-sauce/	8	4 - 8 T	5	2 cloves	not specified	0.25	Use a fork or whisk to combine	Fridge two weeks, freeze 3 mo
2026-02-10	https://cookieandkate.com/best-tahini-sauce-recipe/#tasty-recipes-28888-jump-target	8	6	4	4 clove	pinch cumin	0.5	Whisk until thoroughly blended	Fridge one week, freeze one month
2026-02-10	https://www.maureenabood.com/tahini-sauce/	8	4	1 lemon (2 - 4 T)	3 clove	not specified	0.25	Whisk until mixture is smooth	Fridge, one week or longer - bring to RT before serving
2026-02-10	https://www.loveandlemons.com/tahini-sauce/#wprm-recipe-container-42590	8	6T or more	4	1 clove	can add maple syrup or oil	0.5	Stir	Fridge, one week
2026-02-10	https://www.themediterraneandish.com/tahini-sauce-recipe-how-to-make-tahini/	12	4 T, or more, cold	8	1-2 cloves	1 c. chopped parsley	0.5	Blend in food processor	Fridge, 2-3 days
2026-02-10	https://www.seriouseats.com/israeli-style-tahini-sauce-recipe	16	not specified, add water until desired consistency	10	20 cloves	0.5 t cumin	taste	Whisk to combine	Fridge week and a half
2026-02-10	https://downshiftology.com/recipes/tahini-sauce/	8	4 T, or more, cold	4	2 cloves	0.25 t cumin	0.5	Whisk together	Use immediately or 2 weeks in fridge
2026-02-10	https://minimalistbaker.com/3-ingredient-tahini-sauce-everything/	8	4 T, or more, warm		0.25 t powder (equal to 1 clove)		0.25	Whisk to combine	Fridge 1-2 weeks
2026-02-10	https://www.masterclass.com/articles/yotam-ottolenghis-tahini-recipe	8	6T or more	3	1 clove	not specified	pinch	Whisk to combine	Fridge 5 days
abbreviations
T	tablespoon
t	teaspoons
	3 teaspoons per tablespoon
	16 tablespoons per cup
Recipes obtained using Google search engine and "tahini sauce recipe" as search term

## Sheet: Table S2
Table S2. Garlic clove to garlic powder conversion
Access date	Site	garlic clove	teaspoon powder
2026-02-10	https://fullyhealthy.com/en-ca/blogs/news/how-much-garlic-powder-equals-1-clove?	1	1/4
2026-02-10	https://www.thespruceeats.com/fresh-garlic-clove-substitute-4147732#	1	1/8
2026-02-10	https://julieblanner.com/garlic-conversion-guide/	1	1/8
2026-02-10	https://www.simplyrecipes.com/what-is-garlic-powder-5211191#	1	1/4
2026-02-10	https://www.allrecipes.com/article/what-is-a-clove-of-garlic/	1	1/4
2026-02-10	https://www.foodnetwork.com/how-to/packages/food-network-essentials/what-is-a-clove-of-garlic	1	1/4
Information retrieved using the Google search engine and "garlic clove to garlic powder conversion" as the search term

## Sheet: Figure S1
Figure S1. Survival of S. enterica in tahini paste over 14 d at room temperature (22 °C). Results are the average of two independent experiments with two technical replicates each.
